# Supplementary material for: TRAF6 Phosphorylation Prevents Its Autophagic Degradation and Re-Shapes LPS-Triggered Signaling Networks
Source: Cancers (Basel). 2021 Jul 19;13(14):3618. doi: 10.3390/cancers13143618 (PMC8303406; doi:10.3390/cancers13143618)
Supplement: Supplementary file 1 [file cancers-13-03618-s001.zip]

Archive with 2 entries (2 files):
- Suppl. Table 2-regulated_P_peptides.xlsx
- Supplementary Files.pdf
